# Supplementary material for: Factors associated with low school readiness, a linked health and education data study in Wales, UK
Source: PLoS One. 2023 Dec 11;18(12):e0273596. doi: 10.1371/journal.pone.0273596 (PMC10712842; doi:10.1371/journal.pone.0273596)
Supplement: S1 File — (ZIP) [file pone.0273596.s001.zip]

Archive with 5 entries (5 files):
- Appendix1_Supplementary_SRNFactors_LitReview.docx
- Appendix2_Supplementary_SRNFactors_MappedRD.docx
- Appendix3_readcodes_ICD10codes.docx
- Appendix4_supplementaryfile_studypopchar_stratified.docx
- Appendix5_supplementayfile_missingdata_selection_bias.docx
